# Supplementary material for: The Effect of Donor Human Milk Fortification on The Adhesion of Probiotics In Vitro
Source: Nutrients. 2020 Jan 9;12(1):182. doi: 10.3390/nu12010182 (PMC7019708; doi:10.3390/nu12010182)
Supplement: Supplementary file 1 [file nutrients-12-00182-s001.zip]

Archive with 2 entries (2 files):
- Supplementary Figure 1a.tif
- __MACOSX/._Supplementary Figure 1a.tif
